# Supplementary material for: Serum Bile Acids Concentrations and Liver Enzyme Activities after Low-Dose Trilostane in Dogs with Hyperadrenocorticism
Source: Animals (Basel). 2023 Oct 18;13(20):3244. doi: 10.3390/ani13203244 (PMC10603711; doi:10.3390/ani13203244)
Supplement: Supplementary file 1 [file animals-13-03244-s001.zip]

Archive with 1 entries (1 files):
- animals-2648192-SI.pdf
